# Supplementary material for: Functional fixedness in chimpanzees
Source: Sci Rep. 2024 May 28;14:12155. doi: 10.1038/s41598-024-62685-w (PMC11130300; doi:10.1038/s41598-024-62685-w)
Supplement: Supplementary file 3 — Supplementary Information 3. [file 41598_2024_62685_MOESM3_ESM.xlsx]

## Sheet: study1
Subject	Sex	Age	Species	Delay_months	Group	Session	Success	Surv_success	SelectHose	Surv_selectHose	Lat_touchHose	FirstTool	FirstTool_hose	DrinkingAttempt
Bambari	Female	16	Chimp	10	No_experience	1	1	23	1	20.2	20	Hose	1	0
Frederike	Female	43	Chimp	10	No_experience	1	1	53.6	1	46	45	Stick	0	0
Frodo	Male	23	Chimp	8	No_experience	1	1	300	1	135.6	18.6	Stick	0	0
Kofi	Male	12	Chimp	9	No_experience	1	1	14.6	1	9.6	8.4	Stick	0	0
Lome	Male	16	Chimp	9	No_experience	1	1	86	1	5.2	4.8	Stick	0	0
Riet	Female	39	Chimp	9	No_experience	1	1	36.8	1	24.4	23.6	Hose	1	0
Sandra	Female	24	Chimp	9	No_experience	1	1	177.6	1	19.2	12.2	Stick	0	0
Swela	Female	22	Chimp	9	No_experience	1	1	24.6	1	21.4	20.4	Hose	1	0
Bambari	Female	16	Chimp	10	No_experience	2	1	30.6	1	23.4	23	Stick	0	0
Frederike	Female	43	Chimp	10	No_experience	2	1	44.4	1	17.4	13.6	Stick	0	1
Frodo	Male	23	Chimp	8	No_experience	2	0	300	1	166.2	43.6	Stick	0	0
Kofi	Male	12	Chimp	9	No_experience	2	1	9.8	1	3.8	3.4	Hose	1	0
Lome	Male	16	Chimp	9	No_experience	2	1	23	1	6.8	6.4	Hose	1	0
Riet	Female	39	Chimp	9	No_experience	2	1	60.8	1	12.4	11.6	Hose	1	0
Sandra	Female	24	Chimp	9	No_experience	2	1	72	1	68.4	66.8	Hose	1	0
Swela	Female	22	Chimp	9	No_experience	2	1	11.2	1	7.8	7.6	Hose	1	0
Alex	Male	16	Chimp	10	Prior_experience	1	0	300	0	300	2.4	Stick	0	1
Bangolo	Male	8	Chimp	8	Prior_experience	1	0	300	1	7.8	4.4	Hose	1	1
Daza	Female	31	Chimp	10	Prior_experience	1	1	66.4	1	61.4	6	String	0	1
Fraukje	Female	41	Chimp	8	Prior_experience	1	0	300	0	300	9.6	Stick	0	1
Hope	Female	26	Chimp	9	Prior_experience	1	0	300	0	300	3.2	Stick	0	1
Lobo	Male	13	Chimp	8	Prior_experience	1	1	32.6	1	29.4	28.6	Stick	0	0
Robert	Male	41	Chimp	8	Prior_experience	1	0	300	0	300	6.6	None	0	1
Tai	Female	15	Chimp	9	Prior_experience	1	1	22.2	1	19	18.2	Stick	0	0
Alex	Male	16	Chimp	10	Prior_experience	2	0	300	0	300	6.2	Stick	0	1
Bangolo	Male	8	Chimp	8	Prior_experience	2	1	130.4	1	17.8	6.8	Stick	0	1
Daza	Female	31	Chimp	10	Prior_experience	2	1	65.4	1	61.2	1.6	Stick	0	1
Fraukje	Female	41	Chimp	8	Prior_experience	2	0	300	0	300	7.2	None	0	1
Hope	Female	26	Chimp	9	Prior_experience	2	1	9	1	6	1	Hose	1	1
Lobo	Male	13	Chimp	8	Prior_experience	2	1	44.6	1	40.8	39.8	Hose	1	0
Robert	Male	41	Chimp	8	Prior_experience	2	0	300	0	300	20.8	None	0	1
Tai	Female	15	Chimp	9	Prior_experience	2	1	9.2	1	4.6	3.8	Hose	1	0
Bambari	Female	16	Chimp	10	No_experience	3	1	8	1	5.8	5.4	Hose	1	0
Frederike	Female	43	Chimp	10	No_experience	3	1	78.6	1	73.8	19.8	Stick	0	1
Frodo	Male	23	Chimp	8	No_experience	3	0	300	1	196.4	195.2	Stick	0	0
Kofi	Male	12	Chimp	9	No_experience	3	1	14	1	4	3.6	Stick	0	0
Lome	Male	16	Chimp	9	No_experience	3	1	10.8	1	4.2	3.4	Hose	1	0
Riet	Female	39	Chimp	9	No_experience	3	1	49.8	1	15	8.8	Stick	0	0
Sandra	Female	24	Chimp	9	No_experience	3	1	34.6	1	27.6	25.8	Stick	0	0
Swela	Female	22	Chimp	9	No_experience	3	1	8.8	1	4.6	4.2	Hose	1	0
Alex	Male	16	Chimp	10	Prior_experience	3	0	300	0	300	3.4	Stick	0	1
Bangolo	Male	8	Chimp	8	Prior_experience	3	1	12	1	7.8	5.4	Hose	1	1
Daza	Female	31	Chimp	10	Prior_experience	3	1	139	1	132.6	1.4	Stick	0	1
Fraukje	Female	41	Chimp	8	Prior_experience	3	0	300	0	300	4.8	Stick	0	1
Hope	Female	26	Chimp	9	Prior_experience	3	1	47.4	1	43.6	43	Stick	0	0
Lobo	Male	13	Chimp	8	Prior_experience	3	1	56	1	7.4	6	Stick	0	0
Robert	Male	41	Chimp	8	Prior_experience	3	0	300	0	300	22	None	0	1
Tai	Female	15	Chimp	9	Prior_experience	3	1	28.8	1	18.6	1.8	Stick	0	0

## Sheet: study2
Subject	Sex	Age	Group	Dem	Session	Success	Surv_success	SelectStraw	Surv_selectStraw	TouchStraw	Surv_touchStraw	AttemptStraw	Surv_attemptStraw	FirstTool	FirstTool_hose	DrinkingAttempt
Daza	Female	32	Prior_experience	Frederike	1	0	300	1	44.8	1	41.8	0	300	Stick	0	1
Bambari	Female	17	Prior_experience	Lobo	1	0	300	1	69.6	1	69.2	1	71.2	Stick	0	0
Alex	Male	16	Prior_experience	Frederike	1	0	300	1	3.6	1	2.6	1	43	Stick	0	0
Sandra	Female	24	Prior_experience	Lome	1	0	300	1	68.4	1	67.6	0	300	Stick	0	1
Bangolo	Male	8	Prior_experience	Dorien	1	0	300	1	4.2	1	3.2	1	46.6	Straw	1	1
Lome	Male	16	Prior_experience	Dorien	1	0	300	1	22.8	1	22	0	300	Stick	0	0
Frodo	Male	24	Prior_experience	Lome	1	0	300	1	22.6	1	21.2	0	300	Straw	1	0
Zira	Female	20	No_experience	Frederike	1	1	92.4	1	78.8	1	69.8	1	91.8	Stick	0	0
Hope	Female	27	No_experience	Frederike	1	0	300	1	27	1	24.4	1	28.2	Stick	0	0
Swela	Female	22	No_experience	Lobo	1	0	300	NA	NA	NA	NA	0	300	Stick	0	0
Tai	Female	15	No_experience	Lome	1	0	300	1	3.4	1	3	0	300	Straw	1	1
Kofi	Male	12	No_experience	Dorien	1	0	300	1	2.4	1	1.8	1	16.2	Straw	1	0
Lobo	Male	13	No_experience	Dorien	1	0	300	1	9.4	1	9	1	31	Stick	0	0
Riet	Female	40	No_experience	Lome	1	0	300	1	35.8	1	13.8	1	202.4	Straw	1	1
Daza	Female	32	Prior_experience	Frederike	2	0	300	0	300	0	300	0	300	None	0	0
Bambari	Female	17	Prior_experience	Lobo	2	0	300	0	300	1	52.2	0	300	Stick	0	0
Alex	Male	16	Prior_experience	Frederike	2	0	300	1	4.4	1	3.4	0	300	None	0	0
Sandra	Female	24	Prior_experience	Lome	2	0	300	1	26	1	23.6	0	300	Stick	0	0
Bangolo	Male	8	Prior_experience	Dorien	2	0	300	1	2.8	1	1.8	1	9	Straw	1	1
Lome	Male	16	Prior_experience	Dorien	2	0	300	1	7.6	1	6.4	0	300	Stick	0	0
Frodo	Male	24	Prior_experience	Lome	2	0	300	1	245.8	1	242	0	300	None	0	0
Zira	Female	20	No_experience	Frederike	2	0	300	1	25.8	1	25.2	0	300	Stick	0	0
Hope	Female	27	No_experience	Frederike	2	0	300	1	26.4	1	23.4	0	300	Stick	0	0
Swela	Female	22	No_experience	Lobo	2	0	300	NA	NA	NA	NA	1	240.6	Stick	0	0
Tai	Female	15	No_experience	Lome	2	1	119.8	1	21.6	1	20.8	1	104.8	Straw	1	0
Kofi	Male	12	No_experience	Dorien	2	0	300	1	3.2	1	2.4	1	8.6	Straw	1	0
Lobo	Male	13	No_experience	Dorien	2	0	300	1	70.4	1	67.2	1	110.4	String	0	0
Riet	Female	40	No_experience	Lome	2	0	300	1	29	1	22.8	1	38	Straw	1	0
